# Supplementary material for: Ruminococcaceae_UCG-013 Promotes Obesity Resistance in Mice
Source: Biomedicines. 2022 Dec 16;10(12):3272. doi: 10.3390/biomedicines10123272 (PMC9776008; doi:10.3390/biomedicines10123272)
Supplement: Supplementary file 1 [file biomedicines-10-03272-s001.zip]

Archive with 1 entries (1 files):
- biomedicines-2030434-supplementary.pdf
